# Supplementary material for: A machine learning approach of predicting high potential archers by means of physical fitness indicators
Source: PLoS One. 2019 Jan 3;14(1):e0209638. doi: 10.1371/journal.pone.0209638 (PMC6317817; doi:10.1371/journal.pone.0209638)
Supplement: S1 Table — (XLSX) [file pone.0209638.s002.xlsx]

## Sheet: Sheet1
S/N	Vertical jump	Standing b. j	Stork B	Hand G.	1 M. Push up	1 M. Sit up	Archery S.
1	44	215	88.3	98.5	36	37	47
2	33	165	16.5	92.2	30	25	35
3	30	120	16.1	41.1	22	17	52
4	28	118	19.2	46.5	34	34	41
5	32	115	21.2	97	28	30	39
6	33	120	20.1	78.3	18	25	45
7	39	189	85.7	65.4	20	30	46
8	51	204	58.7	78.9	34	35	42
9	38	195	18.91	86.6	46	30	51
10	42	214	20.8	88.5	39	30	42
11	31	103	15.7	58.6	39	24	23
12	45	219	22.67	91.1	36	26	57
13	41	200	23	91.6	34	35	43
14	43	240	32.4	83.4	43	43	46
15	28	140	11.5	55.1	1	13	50
16	61	171	6.9	72.8	9	31	44
17	40	204	23.84	68.1	31	36	54
18	33	139	6.6	70.7	3	19	40
19	31	116	9.9	67.5	41	35	50
20	43	155	19.9	78.6	9	34	48
21	27	112	21.1	50.1	18	23	41
22	46	224	120.51	92.3	46	39	23
23	37.5	114	89.25	42.6	4	29	56
24	42.5	185	120.68	83.4	51	40	48
25	38.75	144	37.35	62	19	28	52
26	42.5	161	45.22	52.9	23	24	37
27	35.5	150	71.49	69.3	50	19	50
28	41	192	120.95	68.9	46	45	56
29	53	240	45.39	85.8	38	33	56
30	63	198	34.07	100	42	30	42
31	54	225	49.13	78.5	36	36	41
32	44	226	51.79	86.6	30	24	44
33	42	175	26.3	101	20	31	40
34	31	165	19.25	51.3	30	29	48
35	40	229	52.1	85.2	35	30	45
36	58	159	23.6	77	27	15	17
37	59	160	43	50.3	20	20	17
38	51	160	10.4	60.1	33	17	38
39	54	220	26.5	72.5	45	40	47
40	48	161	46.6	73.6	24	31	41
41	41	158	25.6	62.8	25	30	49
42	41	226	46.1	74.8	26	33	53
43	46	156	55.3	63.2	23	31	49
44	43	184	37.8	73.7	36	26	49
45	35	153	33.2	77.3	33.4	29	54
46	47	122	41.4	77.6	31	25	52
47	40	182	53.3	82.83	33	31	44
48	47	167	20.3	73.6	29	34	37
49	40	161	30	71.3	36	30	53
50	44	178	37	59.1	30	31	49
